# Supplementary material for: Targeting of a Conserved Epitope in Mouse and Human GPVI Differently Affects Receptor Function
Source: Int J Mol Sci. 2022 Aug 3;23(15):8610. doi: 10.3390/ijms23158610 (PMC9369317; doi:10.3390/ijms23158610)
Supplement: Supplementary file 1 [file ijms-23-08610-s001.zip]

Archive with 1 entries (1 files):
- ijms-1830286-supplementary.pdf
